# Supplementary material for: Molecular mechanisms for dynamic regulation of N1 riboswitch by aminoglycosides
Source: Nucleic Acids Res. 2018 Sep 20;46(19):9960–70. doi: 10.1093/nar/gky833 (PMC6212780; doi:10.1093/nar/gky833)
Supplement: Supplementary Data [file gky833_supplemental_files.zip]

Archive with 3 entries (3 files):
- movieS1.mp4
- movieS2.mp4
- SI-new20.pdf
